# Supplementary material for: Reanalysis of single-cell RNA sequencing data does not support herpes simplex virus 1 latency in non-neuronal ganglionic cells in mice
Source: J Virol. 2024 Mar 6;98(4):e01858-23. doi: 10.1128/jvi.01858-23 (PMC11019907; doi:10.1128/jvi.01858-23)
Supplement: Table S2 — Alignment metrics. [file jvi.01858-23-s0005.xlsx]

## Sheet: Table S2. Alignment metrics
Table S2: Alignment metrics
	Dataset	Total Reads (post-quality/adapter trimming)	Reads aligning to HSV-1	% reads aligning to HSV-1	Reads aligning to HSV-1 LAT loci	% reads aligning to HSV-1 LAT loci
	Inf-1	378907733	4289	0.00113194	3189	74.353
	Inf-2	536560289	31317	0.00583662	28841	92.0938
